# Supplementary material for: Gut Microbial Composition and Short-Chain Fatty Acid Metabolism in Cognitively Unimpaired Adults Stratified by Amyloid-β Status
Source: Biomolecules. 2025 Dec 22;16(1):18. doi: 10.3390/biom16010018 (PMC12838975; doi:10.3390/biom16010018)
Supplement: Supplementary file 1 [file biomolecules-16-00018-s001.zip]

Archive with 5 entries (5 files):
- S1_SCFA_Clinical_Correlations.xlsx
- S2_SCFA_Species_Correlations.xlsx
- S3_SCFA_Species_Correlation_by_AB_Groups.xlsx
- S4_CCA_SCFA_Biplot_Scores.xlsx
- S5_SCFA_species_spearman.xlsx
