# Supplementary material for: Gut Microbial Composition and Short-Chain Fatty Acid Metabolism in Cognitively Unimpaired Adults Stratified by Amyloid-β Status
Source: Biomolecules. 2025 Dec 22;16(1):18. doi: 10.3390/biom16010018 (PMC12838975; doi:10.3390/biom16010018)
Supplement: Supplementary file 1 [file biomolecules-16-00018-s001.zip › S1_SCFA_Clinical_Correlations.xlsx]

## Sheet: Sheet1
SCFA	Clinical_Variable	Test	Effect	P_value	FDR_q_value
Acetic acid	Sex	Wilcoxon		0.0823685	0.494211
Acetic acid	Age	Spearman	-0.103	0.340934	0.703668
Acetic acid	APOE	Wilcoxon		0.720277	0.864332
Acetic acid	Groups (AB L vs AB H)	Wilcoxon		0.889679	0.928361
Butyric acid	Sex	Wilcoxon		0.0190538	0.240775
Butyric acid	Age	Spearman	-0.094	0.386586	0.703668
Butyric acid	APOE	Wilcoxon		0.322638	0.703668
Butyric acid	Groups (AB L vs AB H)	Wilcoxon		0.611023	0.864332
Isobutyric acid	Age	Spearman	0.131	0.226012	0.703668
Isobutyric acid	Sex	Wilcoxon		0.283142	0.703668
Isobutyric acid	APOE	Wilcoxon		0.669592	0.864332
Isobutyric acid	Groups (AB L vs AB H)	Wilcoxon		0.889521	0.928361
Isovaleric acid	Age	Spearman	0.114	0.293155	0.703668
Isovaleric acid	Sex	Wilcoxon		0.376247	0.703668
Isovaleric acid	APOE	Wilcoxon		0.286083	0.703668
Isovaleric acid	Groups (AB L vs AB H)	Wilcoxon		0.995898	0.995898
Propionic acid	Sex	Wilcoxon		0.051	0.408
Propionic acid	APOE	Wilcoxon		0.688614	0.864332
Propionic acid	Groups (AB L vs AB H)	Wilcoxon		0.618248	0.864332
Propionic acid	Age	Spearman	0.017	0.87829	0.928361
Valeric acid	Sex	Wilcoxon		0.0200646	0.240775
Valeric acid	APOE	Wilcoxon		0.28963	0.703668
Valeric acid	Groups (AB L vs AB H)	Wilcoxon		0.410473	0.703668
Valeric acid	Age	Spearman	0.043	0.691374	0.864332
