# Supplementary material for: Gut Microbial Composition and Short-Chain Fatty Acid Metabolism in Cognitively Unimpaired Adults Stratified by Amyloid-β Status
Source: Biomolecules. 2025 Dec 22;16(1):18. doi: 10.3390/biom16010018 (PMC12838975; doi:10.3390/biom16010018)
Supplement: Supplementary file 1 [file biomolecules-16-00018-s001.zip › S3_SCFA_Species_Correlation_by_AB_Groups.xlsx]

## Sheet: Sheet1
AB_Group	SCFA	Species	Spearman_Rho	P_value	FDR_q_value
AB H	Acetic acid	Firmicutes; Clostridia; Eubacteriales; Oscillospiraceae; Faecalibacterium; prausnitzii	0.401053	0.0887989	1
AB H	Acetic acid	Firmicutes; Clostridia; Eubacteriales; Oscillospiraceae; Ruthenibacterium; .Eubacterium; siraeum	-0.3964	0.0929155	1
AB H	Acetic acid	Bacteroidetes; Bacteroidia; Bacteroidales; Bacteroidaceae; Phocaeicola; dorei	-0.392277	0.0966781	1
AB H	Acetic acid	Bacteroidetes; Bacteroidia; Bacteroidales; Bacteroidaceae; Bacteroides; ovatus	0.221539	0.362029	1
AB H	Acetic acid	Bacteroidetes; Bacteroidia; Bacteroidales; Bacteroidaceae; Bacteroides; thetaiotaomicron	-0.214129	0.37871	1
AB H	Acetic acid	Bacteroidetes; Bacteroidia; Bacteroidales; Rikenellaceae; Alistipes; shahii	-0.186128	0.4455	1
AB H	Acetic acid	Bacteroidetes; Bacteroidia; Bacteroidales; Bacteroidaceae; Bacteroides; cellulosilyticus	0.160808	0.510755	1
AB H	Acetic acid	Bacteroidetes; Bacteroidia; Bacteroidales; Bacteroidaceae; Bacteroides; eggerthii	0.048288	0.84437	1
AB H	Acetic acid	Bacteroidetes; Bacteroidia; Bacteroidales; Prevotellaceae; Prevotella; copri	0.0374617	0.878983	1
AB H	Acetic acid	Verrucomicrobia; Verrucomicrobiae; Verrucomicrobiales; Akkermansiaceae; Akkermansia; muciniphila	-0.0267779	0.913348	1
AB H	Acetic acid	Bacteroidetes; Bacteroidia; Bacteroidales; Bacteroidaceae; Bacteroides; uniformis	0.0193152	0.937443	1
AB H	Acetic acid	Bacteroidetes; Bacteroidia; Bacteroidales; Bacteroidaceae; Phocaeicola; vulgatus	-0.0149319	0.951621	1
AB H	Butyric acid	Firmicutes; Clostridia; Eubacteriales; Oscillospiraceae; Ruthenibacterium; .Eubacterium; siraeum	-0.540588	0.0168619	0.0337237
AB H	Butyric acid	Firmicutes; Clostridia; Eubacteriales; Oscillospiraceae; Faecalibacterium; prausnitzii	0.487719	0.0341506	0.077531
AB H	Butyric acid	Bacteroidetes; Bacteroidia; Bacteroidales; Bacteroidaceae; Phocaeicola; dorei	-0.315789	0.187821	0.415184
AB H	Butyric acid	Bacteroidetes; Bacteroidia; Bacteroidales; Bacteroidaceae; Bacteroides; thetaiotaomicron	-0.285965	0.235285	0.44918
AB H	Butyric acid	Bacteroidetes; Bacteroidia; Bacteroidales; Rikenellaceae; Alistipes; shahii	-0.278192	0.248814	0.464454
AB H	Butyric acid	Verrucomicrobia; Verrucomicrobiae; Verrucomicrobiales; Akkermansiaceae; Akkermansia; muciniphila	0.189557	0.43701	0.781039
AB H	Butyric acid	Bacteroidetes; Bacteroidia; Bacteroidales; Bacteroidaceae; Bacteroides; cellulosilyticus	0.183575	0.451877	0.882736
AB H	Butyric acid	Bacteroidetes; Bacteroidia; Bacteroidales; Bacteroidaceae; Bacteroides; uniformis	-0.164985	0.49969	1
AB H	Butyric acid	Bacteroidetes; Bacteroidia; Bacteroidales; Prevotellaceae; Prevotella; copri	0.125111	0.609815	1
AB H	Butyric acid	Bacteroidetes; Bacteroidia; Bacteroidales; Bacteroidaceae; Bacteroides; eggerthii	-0.11584	0.636747	1
AB H	Butyric acid	Bacteroidetes; Bacteroidia; Bacteroidales; Bacteroidaceae; Phocaeicola; vulgatus	0.114135	0.641749	1
AB H	Butyric acid	Bacteroidetes; Bacteroidia; Bacteroidales; Bacteroidaceae; Bacteroides; ovatus	0.0984184	0.688532	1
AB H	Isobutyric acid	Bacteroidetes; Bacteroidia; Bacteroidales; Bacteroidaceae; Bacteroides; ovatus	-0.349626	0.142295	0.332022
AB H	Isobutyric acid	Firmicutes; Clostridia; Eubacteriales; Oscillospiraceae; Ruthenibacterium; .Eubacterium; siraeum	-0.281443	0.243097	0.680673
AB H	Isobutyric acid	Bacteroidetes; Bacteroidia; Bacteroidales; Bacteroidaceae; Bacteroides; thetaiotaomicron	-0.213627	0.379856	0.997121
AB H	Isobutyric acid	Bacteroidetes; Bacteroidia; Bacteroidales; Bacteroidaceae; Phocaeicola; dorei	-0.173187	0.478298	1
AB H	Isobutyric acid	Bacteroidetes; Bacteroidia; Bacteroidales; Bacteroidaceae; Phocaeicola; vulgatus	-0.159261	0.514884	1
AB H	Isobutyric acid	Bacteroidetes; Bacteroidia; Bacteroidales; Rikenellaceae; Alistipes; shahii	-0.147757	0.546067	1
AB H	Isobutyric acid	Bacteroidetes; Bacteroidia; Bacteroidales; Bacteroidaceae; Bacteroides; uniformis	-0.14248	0.56065	1
AB H	Isobutyric acid	Firmicutes; Clostridia; Eubacteriales; Oscillospiraceae; Faecalibacterium; prausnitzii	0.135385	0.580523	1
AB H	Isobutyric acid	Bacteroidetes; Bacteroidia; Bacteroidales; Prevotellaceae; Prevotella; copri	-0.0591613	0.80988	1
AB H	Isobutyric acid	Verrucomicrobia; Verrucomicrobiae; Verrucomicrobiales; Akkermansiaceae; Akkermansia; muciniphila	0.050132	0.8385	1
AB H	Isobutyric acid	Bacteroidetes; Bacteroidia; Bacteroidales; Bacteroidaceae; Bacteroides; eggerthii	-0.00703607	0.977194	1
AB H	Isobutyric acid	Bacteroidetes; Bacteroidia; Bacteroidales; Bacteroidaceae; Bacteroides; cellulosilyticus	0.00616197	0.980026	1
AB H	Isovaleric acid	Bacteroidetes; Bacteroidia; Bacteroidales; Bacteroidaceae; Bacteroides; ovatus	-0.455306	0.0501273	0.0701782
AB H	Isovaleric acid	Bacteroidetes; Bacteroidia; Bacteroidales; Bacteroidaceae; Bacteroides; thetaiotaomicron	-0.222418	0.360077	0.540116
AB H	Isovaleric acid	Bacteroidetes; Bacteroidia; Bacteroidales; Bacteroidaceae; Phocaeicola; vulgatus	-0.182138	0.455486	0.735785
AB H	Isovaleric acid	Bacteroidetes; Bacteroidia; Bacteroidales; Bacteroidaceae; Bacteroides; uniformis	-0.175462	0.472448	0.748785
AB H	Isovaleric acid	Firmicutes; Clostridia; Eubacteriales; Oscillospiraceae; Ruthenibacterium; .Eubacterium; siraeum	-0.145559	0.552122	0.858857
AB H	Isovaleric acid	Bacteroidetes; Bacteroidia; Bacteroidales; Bacteroidaceae; Phocaeicola; dorei	-0.116923	0.633577	1
AB H	Isovaleric acid	Bacteroidetes; Bacteroidia; Bacteroidales; Rikenellaceae; Alistipes; shahii	-0.0677222	0.782955	1
AB H	Isovaleric acid	Bacteroidetes; Bacteroidia; Bacteroidales; Bacteroidaceae; Bacteroides; eggerthii	-0.0602464	0.806455	1
AB H	Isovaleric acid	Verrucomicrobia; Verrucomicrobiae; Verrucomicrobiales; Akkermansiaceae; Akkermansia; muciniphila	0.0545295	0.824535	1
AB H	Isovaleric acid	Firmicutes; Clostridia; Eubacteriales; Oscillospiraceae; Faecalibacterium; prausnitzii	0.0465935	0.849771	1
AB H	Isovaleric acid	Bacteroidetes; Bacteroidia; Bacteroidales; Prevotellaceae; Prevotella; copri	0.0423842	0.863215	1
AB H	Isovaleric acid	Bacteroidetes; Bacteroidia; Bacteroidales; Bacteroidaceae; Bacteroides; cellulosilyticus	-0.0369718	0.880554	1
AB H	Propionic acid	Firmicutes; Clostridia; Eubacteriales; Oscillospiraceae; Ruthenibacterium; .Eubacterium; siraeum	-0.48179	0.0367288	0.171401
AB H	Propionic acid	Bacteroidetes; Bacteroidia; Bacteroidales; Bacteroidaceae; Phocaeicola; dorei	-0.433333	0.0638262	0.382957
AB H	Propionic acid	Bacteroidetes; Bacteroidia; Bacteroidales; Rikenellaceae; Alistipes; shahii	-0.346643	0.145964	0.583856
AB H	Propionic acid	Firmicutes; Clostridia; Eubacteriales; Oscillospiraceae; Faecalibacterium; prausnitzii	0.282456	0.241332	1
AB H	Propionic acid	Bacteroidetes; Bacteroidia; Bacteroidales; Bacteroidaceae; Bacteroides; ovatus	0.15993	0.513097	1
AB H	Propionic acid	Bacteroidetes; Bacteroidia; Bacteroidales; Bacteroidaceae; Bacteroides; thetaiotaomicron	-0.149123	0.542322	1
AB H	Propionic acid	Bacteroidetes; Bacteroidia; Bacteroidales; Bacteroidaceae; Phocaeicola; vulgatus	0.131695	0.590976	1
AB H	Propionic acid	Bacteroidetes; Bacteroidia; Bacteroidales; Bacteroidaceae; Bacteroides; cellulosilyticus	0.121212	0.621086	1
AB H	Propionic acid	Bacteroidetes; Bacteroidia; Bacteroidales; Bacteroidaceae; Bacteroides; eggerthii	0.110575	0.652242	1
AB H	Propionic acid	Bacteroidetes; Bacteroidia; Bacteroidales; Prevotellaceae; Prevotella; copri	-0.0414101	0.866332	1
AB H	Propionic acid	Bacteroidetes; Bacteroidia; Bacteroidales; Bacteroidaceae; Bacteroides; uniformis	-0.0351031	0.886554	1
AB H	Propionic acid	Verrucomicrobia; Verrucomicrobiae; Verrucomicrobiales; Akkermansiaceae; Akkermansia; muciniphila	0.0140412	0.954504	1
AB H	Valeric acid	Firmicutes; Clostridia; Eubacteriales; Oscillospiraceae; Ruthenibacterium; .Eubacterium; siraeum	-0.549407	0.0148276	0.0188715
AB H	Valeric acid	Bacteroidetes; Bacteroidia; Bacteroidales; Bacteroidaceae; Phocaeicola; dorei	-0.442494	0.0578108	0.0783243
AB H	Valeric acid	Bacteroidetes; Bacteroidia; Bacteroidales; Bacteroidaceae; Bacteroides; thetaiotaomicron	-0.424934	0.0697433	0.0861535
AB H	Valeric acid	Firmicutes; Clostridia; Eubacteriales; Oscillospiraceae; Faecalibacterium; prausnitzii	0.294996	0.220171	0.303186
AB H	Valeric acid	Bacteroidetes; Bacteroidia; Bacteroidales; Rikenellaceae; Alistipes; shahii	-0.263505	0.275703	0.335639
AB H	Valeric acid	Bacteroidetes; Bacteroidia; Bacteroidales; Bacteroidaceae; Bacteroides; uniformis	-0.25516	0.29175	0.377031
AB H	Valeric acid	Bacteroidetes; Bacteroidia; Bacteroidales; Bacteroidaceae; Phocaeicola; vulgatus	0.193322	0.427786	0.56147
AB H	Valeric acid	Bacteroidetes; Bacteroidia; Bacteroidales; Bacteroidaceae; Bacteroides; cellulosilyticus	0.117363	0.632293	0.792726
AB H	Valeric acid	Bacteroidetes; Bacteroidia; Bacteroidales; Prevotellaceae; Prevotella; copri	0.0956796	0.696803	0.92907
AB H	Valeric acid	Verrucomicrobia; Verrucomicrobiae; Verrucomicrobiales; Akkermansiaceae; Akkermansia; muciniphila	-0.0834431	0.734142	0.868563
AB H	Valeric acid	Bacteroidetes; Bacteroidia; Bacteroidales; Bacteroidaceae; Bacteroides; eggerthii	0.0729029	0.766774	0.920128
AB H	Valeric acid	Bacteroidetes; Bacteroidia; Bacteroidales; Bacteroidaceae; Bacteroides; ovatus	0.00967459	0.968645	1
AB H	Total SCFA	Firmicutes; Clostridia; Eubacteriales; Oscillospiraceae; Ruthenibacterium; .Eubacterium; siraeum	-0.454585	0.0505376	0.0544252
AB H	Total SCFA	Bacteroidetes; Bacteroidia; Bacteroidales; Bacteroidaceae; Phocaeicola; dorei	-0.447368	0.0547893	0.0621933
AB H	Total SCFA	Firmicutes; Clostridia; Eubacteriales; Oscillospiraceae; Faecalibacterium; prausnitzii	0.405263	0.0851904	0.0980274
AB H	Total SCFA	Bacteroidetes; Bacteroidia; Bacteroidales; Bacteroidaceae; Bacteroides; thetaiotaomicron	-0.291228	0.226397	0.237717
AB H	Total SCFA	Bacteroidetes; Bacteroidia; Bacteroidales; Rikenellaceae; Alistipes; shahii	-0.222905	0.359	0.372296
AB H	Total SCFA	Bacteroidetes; Bacteroidia; Bacteroidales; Bacteroidaceae; Bacteroides; cellulosilyticus	0.201142	0.40896	0.434844
AB H	Total SCFA	Bacteroidetes; Bacteroidia; Bacteroidales; Bacteroidaceae; Bacteroides; ovatus	0.186292	0.445092	0.445092
AB H	Total SCFA	Bacteroidetes; Bacteroidia; Bacteroidales; Prevotellaceae; Prevotella; copri	0.0651989	0.790868	0.885772
AB H	Total SCFA	Bacteroidetes; Bacteroidia; Bacteroidales; Bacteroidaceae; Phocaeicola; vulgatus	0.0597015	0.808174	0.893245
AB H	Total SCFA	Bacteroidetes; Bacteroidia; Bacteroidales; Bacteroidaceae; Bacteroides; uniformis	-0.0526547	0.830483	0.905981
AB H	Total SCFA	Bacteroidetes; Bacteroidia; Bacteroidales; Bacteroidaceae; Bacteroides; eggerthii	0.0193067	0.93747	0.960336
AB H	Total SCFA	Verrucomicrobia; Verrucomicrobiae; Verrucomicrobiales; Akkermansiaceae; Akkermansia; muciniphila	0.00702062	0.977244	0.989018
AB L	Acetic acid	Bacteroidetes; Bacteroidia; Bacteroidales; Rikenellaceae; Alistipes; shahii	-0.271518	0.025108	0.234341
AB L	Acetic acid	Verrucomicrobia; Verrucomicrobiae; Verrucomicrobiales; Akkermansiaceae; Akkermansia; muciniphila	-0.261924	0.0309546	0.236381
AB L	Acetic acid	Firmicutes; Clostridia; Eubacteriales; Oscillospiraceae; Faecalibacterium; prausnitzii	0.261211	0.0314312	1
AB L	Acetic acid	Bacteroidetes; Bacteroidia; Bacteroidales; Bacteroidaceae; Bacteroides; thetaiotaomicron	0.239994	0.0486939	0.511286
AB L	Acetic acid	Firmicutes; Clostridia; Eubacteriales; Oscillospiraceae; Ruthenibacterium; .Eubacterium; siraeum	-0.184322	0.1324	1
AB L	Acetic acid	Bacteroidetes; Bacteroidia; Bacteroidales; Bacteroidaceae; Phocaeicola; vulgatus	0.163259	0.183435	1
AB L	Acetic acid	Bacteroidetes; Bacteroidia; Bacteroidales; Prevotellaceae; Prevotella; copri	-0.125957	0.306075	1
AB L	Acetic acid	Bacteroidetes; Bacteroidia; Bacteroidales; Bacteroidaceae; Bacteroides; ovatus	0.111082	0.367151	1
AB L	Acetic acid	Bacteroidetes; Bacteroidia; Bacteroidales; Bacteroidaceae; Phocaeicola; dorei	0.0988784	0.422423	1
AB L	Acetic acid	Bacteroidetes; Bacteroidia; Bacteroidales; Bacteroidaceae; Bacteroides; cellulosilyticus	-0.0490068	0.691466	1
AB L	Acetic acid	Bacteroidetes; Bacteroidia; Bacteroidales; Bacteroidaceae; Bacteroides; uniformis	-0.0361009	0.770079	1
AB L	Acetic acid	Bacteroidetes; Bacteroidia; Bacteroidales; Bacteroidaceae; Bacteroides; eggerthii	-0.00712131	0.954039	1
AB L	Butyric acid	Bacteroidetes; Bacteroidia; Bacteroidales; Rikenellaceae; Alistipes; shahii	-0.332907	0.00553845	0.0103384
AB L	Butyric acid	Bacteroidetes; Bacteroidia; Bacteroidales; Bacteroidaceae; Bacteroides; ovatus	0.282218	0.0197167	0.0345043
AB L	Butyric acid	Firmicutes; Clostridia; Eubacteriales; Oscillospiraceae; Faecalibacterium; prausnitzii	0.262843	0.0303486	0.0688996
AB L	Butyric acid	Verrucomicrobia; Verrucomicrobiae; Verrucomicrobiales; Akkermansiaceae; Akkermansia; muciniphila	-0.246808	0.0424577	0.0758818
AB L	Butyric acid	Firmicutes; Clostridia; Eubacteriales; Oscillospiraceae; Ruthenibacterium; .Eubacterium; siraeum	-0.243723	0.0451945	0.0903889
AB L	Butyric acid	Bacteroidetes; Bacteroidia; Bacteroidales; Bacteroidaceae; Phocaeicola; vulgatus	0.234837	0.0538969	0.113183
AB L	Butyric acid	Bacteroidetes; Bacteroidia; Bacteroidales; Bacteroidaceae; Bacteroides; thetaiotaomicron	0.156247	0.203234	0.387992
AB L	Butyric acid	Bacteroidetes; Bacteroidia; Bacteroidales; Bacteroidaceae; Phocaeicola; dorei	0.141007	0.2514	0.555727
AB L	Butyric acid	Bacteroidetes; Bacteroidia; Bacteroidales; Bacteroidaceae; Bacteroides; eggerthii	0.126776	0.302916	0.553151
AB L	Butyric acid	Bacteroidetes; Bacteroidia; Bacteroidales; Bacteroidaceae; Bacteroides; cellulosilyticus	-0.106847	0.385813	0.75368
AB L	Butyric acid	Bacteroidetes; Bacteroidia; Bacteroidales; Prevotellaceae; Prevotella; copri	-0.0419456	0.734136	1
AB L	Butyric acid	Bacteroidetes; Bacteroidia; Bacteroidales; Bacteroidaceae; Bacteroides; uniformis	0.0162852	0.895135	1
AB L	Isobutyric acid	Bacteroidetes; Bacteroidia; Bacteroidales; Bacteroidaceae; Bacteroides; uniformis	-0.252975	0.0373979	0.108325
AB L	Isobutyric acid	Bacteroidetes; Bacteroidia; Bacteroidales; Bacteroidaceae; Bacteroides; thetaiotaomicron	0.215916	0.0769935	0.202108
AB L	Isobutyric acid	Firmicutes; Clostridia; Eubacteriales; Oscillospiraceae; Ruthenibacterium; .Eubacterium; siraeum	0.19684	0.107643	0.301402
AB L	Isobutyric acid	Firmicutes; Clostridia; Eubacteriales; Oscillospiraceae; Faecalibacterium; prausnitzii	-0.177174	0.148348	0.498451
AB L	Isobutyric acid	Bacteroidetes; Bacteroidia; Bacteroidales; Bacteroidaceae; Phocaeicola; vulgatus	0.166414	0.174998	0.524994
AB L	Isobutyric acid	Bacteroidetes; Bacteroidia; Bacteroidales; Prevotellaceae; Prevotella; copri	-0.141326	0.250316	0.778762
AB L	Isobutyric acid	Verrucomicrobia; Verrucomicrobiae; Verrucomicrobiales; Akkermansiaceae; Akkermansia; muciniphila	0.134428	0.274419	0.658606
AB L	Isobutyric acid	Bacteroidetes; Bacteroidia; Bacteroidales; Bacteroidaceae; Phocaeicola; dorei	-0.12818	0.297547	0.961307
AB L	Isobutyric acid	Bacteroidetes; Bacteroidia; Bacteroidales; Bacteroidaceae; Bacteroides; ovatus	-0.0868623	0.481222	1
AB L	Isobutyric acid	Bacteroidetes; Bacteroidia; Bacteroidales; Bacteroidaceae; Bacteroides; eggerthii	-0.0754638	0.540785	1
AB L	Isobutyric acid	Bacteroidetes; Bacteroidia; Bacteroidales; Bacteroidaceae; Bacteroides; cellulosilyticus	-0.064231	0.602798	1
AB L	Isobutyric acid	Bacteroidetes; Bacteroidia; Bacteroidales; Rikenellaceae; Alistipes; shahii	0.0383219	0.756359	1
AB L	Isovaleric acid	Firmicutes; Clostridia; Eubacteriales; Oscillospiraceae; Faecalibacterium; prausnitzii	-0.252269	0.0379505	0.065058
AB L	Isovaleric acid	Bacteroidetes; Bacteroidia; Bacteroidales; Bacteroidaceae; Bacteroides; uniformis	-0.247703	0.0416904	0.0660754
AB L	Isovaleric acid	Firmicutes; Clostridia; Eubacteriales; Oscillospiraceae; Ruthenibacterium; .Eubacterium; siraeum	0.217464	0.0748477	0.11643
AB L	Isovaleric acid	Bacteroidetes; Bacteroidia; Bacteroidales; Bacteroidaceae; Bacteroides; thetaiotaomicron	0.199962	0.102067	0.1531
AB L	Isovaleric acid	Verrucomicrobia; Verrucomicrobiae; Verrucomicrobiales; Akkermansiaceae; Akkermansia; muciniphila	0.156212	0.203339	0.289499
AB L	Isovaleric acid	Bacteroidetes; Bacteroidia; Bacteroidales; Bacteroidaceae; Bacteroides; eggerthii	-0.113546	0.356554	0.516388
AB L	Isovaleric acid	Bacteroidetes; Bacteroidia; Bacteroidales; Bacteroidaceae; Phocaeicola; dorei	-0.109314	0.374874	0.629789
AB L	Isovaleric acid	Bacteroidetes; Bacteroidia; Bacteroidales; Prevotellaceae; Prevotella; copri	-0.108548	0.378253	0.623005
AB L	Isovaleric acid	Bacteroidetes; Bacteroidia; Bacteroidales; Bacteroidaceae; Bacteroides; ovatus	-0.0927363	0.45195	0.63273
AB L	Isovaleric acid	Bacteroidetes; Bacteroidia; Bacteroidales; Rikenellaceae; Alistipes; shahii	0.0844518	0.49352	0.727293
AB L	Isovaleric acid	Bacteroidetes; Bacteroidia; Bacteroidales; Bacteroidaceae; Phocaeicola; vulgatus	0.0541408	0.661023	1
AB L	Isovaleric acid	Bacteroidetes; Bacteroidia; Bacteroidales; Bacteroidaceae; Bacteroides; cellulosilyticus	-0.0458614	0.710364	1
AB L	Propionic acid	Bacteroidetes; Bacteroidia; Bacteroidales; Bacteroidaceae; Bacteroides; thetaiotaomicron	0.379024	0.00143559	0.00602948
AB L	Propionic acid	Bacteroidetes; Bacteroidia; Bacteroidales; Rikenellaceae; Alistipes; shahii	-0.374216	0.00166812	0.00667248
AB L	Propionic acid	Firmicutes; Clostridia; Eubacteriales; Oscillospiraceae; Ruthenibacterium; .Eubacterium; siraeum	-0.350526	0.00338403	0.0157921
AB L	Propionic acid	Bacteroidetes; Bacteroidia; Bacteroidales; Bacteroidaceae; Phocaeicola; vulgatus	0.285624	0.0182225	0.095668
AB L	Propionic acid	Bacteroidetes; Bacteroidia; Bacteroidales; Bacteroidaceae; Bacteroides; ovatus	0.277842	0.0217882	0.0762587
AB L	Propionic acid	Verrucomicrobia; Verrucomicrobiae; Verrucomicrobiales; Akkermansiaceae; Akkermansia; muciniphila	-0.269866	0.0260419	0.0951095
AB L	Propionic acid	Bacteroidetes; Bacteroidia; Bacteroidales; Bacteroidaceae; Phocaeicola; dorei	0.208021	0.0887067	0.53224
AB L	Propionic acid	Bacteroidetes; Bacteroidia; Bacteroidales; Bacteroidaceae; Bacteroides; eggerthii	0.084466	0.493447	1
AB L	Propionic acid	Bacteroidetes; Bacteroidia; Bacteroidales; Prevotellaceae; Prevotella; copri	-0.0643508	0.602121	1
AB L	Propionic acid	Bacteroidetes; Bacteroidia; Bacteroidales; Bacteroidaceae; Bacteroides; cellulosilyticus	-0.0519619	0.67388	1
AB L	Propionic acid	Bacteroidetes; Bacteroidia; Bacteroidales; Bacteroidaceae; Bacteroides; uniformis	0.0300754	0.807645	1
AB L	Propionic acid	Firmicutes; Clostridia; Eubacteriales; Oscillospiraceae; Faecalibacterium; prausnitzii	-0.023021	0.852177	1
AB L	Valeric acid	Bacteroidetes; Bacteroidia; Bacteroidales; Bacteroidaceae; Bacteroides; thetaiotaomicron	0.228711	0.0606577	0.0749301
AB L	Valeric acid	Bacteroidetes; Bacteroidia; Bacteroidales; Bacteroidaceae; Phocaeicola; vulgatus	0.227821	0.0616952	0.080975
AB L	Valeric acid	Bacteroidetes; Bacteroidia; Bacteroidales; Rikenellaceae; Alistipes; shahii	-0.191612	0.117508	0.143053
AB L	Valeric acid	Bacteroidetes; Bacteroidia; Bacteroidales; Bacteroidaceae; Bacteroides; uniformis	-0.132587	0.281108	0.363278
AB L	Valeric acid	Verrucomicrobia; Verrucomicrobiae; Verrucomicrobiales; Akkermansiaceae; Akkermansia; muciniphila	-0.106682	0.386551	0.457328
AB L	Valeric acid	Firmicutes; Clostridia; Eubacteriales; Oscillospiraceae; Ruthenibacterium; .Eubacterium; siraeum	-0.0978295	0.427386	0.543946
AB L	Valeric acid	Firmicutes; Clostridia; Eubacteriales; Oscillospiraceae; Faecalibacterium; prausnitzii	0.079503	0.519274	0.715066
AB L	Valeric acid	Bacteroidetes; Bacteroidia; Bacteroidales; Bacteroidaceae; Phocaeicola; dorei	0.0738823	0.549324	0.744246
AB L	Valeric acid	Bacteroidetes; Bacteroidia; Bacteroidales; Bacteroidaceae; Bacteroides; cellulosilyticus	-0.0415986	0.736255	0.923066
AB L	Valeric acid	Bacteroidetes; Bacteroidia; Bacteroidales; Bacteroidaceae; Bacteroides; ovatus	0.0295907	0.810687	0.945802
AB L	Valeric acid	Bacteroidetes; Bacteroidia; Bacteroidales; Prevotellaceae; Prevotella; copri	0.0264369	0.830547	1
AB L	Valeric acid	Bacteroidetes; Bacteroidia; Bacteroidales; Bacteroidaceae; Bacteroides; eggerthii	0.0197247	0.873154	1
AB L	Total SCFA	Bacteroidetes; Bacteroidia; Bacteroidales; Rikenellaceae; Alistipes; shahii	-0.307539	0.0107363	0.0111339
AB L	Total SCFA	Bacteroidetes; Bacteroidia; Bacteroidales; Bacteroidaceae; Bacteroides; thetaiotaomicron	0.283891	0.0189701	0.0199187
AB L	Total SCFA	Verrucomicrobia; Verrucomicrobiae; Verrucomicrobiales; Akkermansiaceae; Akkermansia; muciniphila	-0.254493	0.0362325	0.0366691
AB L	Total SCFA	Firmicutes; Clostridia; Eubacteriales; Oscillospiraceae; Ruthenibacterium; .Eubacterium; siraeum	-0.238508	0.050149	0.0540066
AB L	Total SCFA	Bacteroidetes; Bacteroidia; Bacteroidales; Bacteroidaceae; Phocaeicola; vulgatus	0.232497	0.0564032	0.0623403
AB L	Total SCFA	Firmicutes; Clostridia; Eubacteriales; Oscillospiraceae; Faecalibacterium; prausnitzii	0.215774	0.0771927	0.0888245
AB L	Total SCFA	Bacteroidetes; Bacteroidia; Bacteroidales; Bacteroidaceae; Bacteroides; ovatus	0.159048	0.195151	0.195151
AB L	Total SCFA	Bacteroidetes; Bacteroidia; Bacteroidales; Bacteroidaceae; Phocaeicola; dorei	0.136037	0.268666	0.304972
AB L	Total SCFA	Bacteroidetes; Bacteroidia; Bacteroidales; Prevotellaceae; Prevotella; copri	-0.0649886	0.598519	0.670342
AB L	Total SCFA	Bacteroidetes; Bacteroidia; Bacteroidales; Bacteroidaceae; Bacteroides; eggerthii	0.0562922	0.648424	0.664239
AB L	Total SCFA	Bacteroidetes; Bacteroidia; Bacteroidales; Bacteroidaceae; Bacteroides; cellulosilyticus	-0.0454745	0.712701	0.757809
AB L	Total SCFA	Bacteroidetes; Bacteroidia; Bacteroidales; Bacteroidaceae; Bacteroides; uniformis	-0.0356424	0.77292	0.843186
