# Supplementary material for: Gut Microbial Composition and Short-Chain Fatty Acid Metabolism in Cognitively Unimpaired Adults Stratified by Amyloid-β Status
Source: Biomolecules. 2025 Dec 22;16(1):18. doi: 10.3390/biom16010018 (PMC12838975; doi:10.3390/biom16010018)
Supplement: Supplementary file 1 [file biomolecules-16-00018-s001.zip › S4_CCA_SCFA_Biplot_Scores.xlsx]

## Sheet: Sheet1
SCFA	CCA1	CCA2
Acetic Acid	0.666822	-0.37726
Butyric Acid	0.704463	-0.162934
Isobutyric Acid	-0.0373162	0.452031
Isovaleric Acid	-0.0722741	0.598088
Propionic Acid	0.744655	0.173391
Total Scfa	0.72085	-0.192695
Valeric Acid	0.534691	0.223395
