# Supplementary material for: Gut Microbial Composition and Short-Chain Fatty Acid Metabolism in Cognitively Unimpaired Adults Stratified by Amyloid-β Status
Source: Biomolecules. 2025 Dec 22;16(1):18. doi: 10.3390/biom16010018 (PMC12838975; doi:10.3390/biom16010018)
Supplement: Supplementary file 1 [file biomolecules-16-00018-s001.zip › S5_SCFA_species_spearman.xlsx]

## Sheet: Sheet1
Species_clean	SCFA	Spearman_Rho	P_value	FDR_q_value
Actinobacteria; Actinomycetia; Bifidobacteriales; Bifidobacteriaceae; Bifidobacterium; animalis	acetic.acid	-0.328425	0.00189853	0.0242633
Bacteroidetes; Bacteroidia; Bacteroidales; Bacteroidaceae; Bacteroides; caecimuris	acetic.acid	0.325148	0.00212009	0.0242633
Firmicutes; Clostridia; Eubacteriales; Lachnospiraceae; Roseburia; intestinalis	acetic.acid	0.333519	0.0015953	0.0234736
Firmicutes; Clostridia; Eubacteriales; Oscillospiraceae; Intestinimonas; butyriciproducens	acetic.acid	-0.375943	0.000332678	0.0149042
Firmicutes; Clostridia; Eubacteriales; Oscillospiraceae; Oscillibacter; valericigenes	acetic.acid	-0.344157	0.00109863	0.0209239
Firmicutes; Clostridia; Eubacteriales; Oscillospiraceae; Ruminococcus; champanellensis	acetic.acid	-0.304422	0.0041469	0.0388301
Firmicutes; Clostridia; Eubacteriales; Oscillospiraceae; Ruthenibacterium; lactatiformans	acetic.acid	-0.485895	1.83531e-06	0.000189037
Firmicutes; Clostridia; Eubacteriales; Oscillospiraceae; Subdoligranulum; Clostridiales.bacterium	acetic.acid	-0.308866	0.00360545	0.0371361
Firmicutes; Clostridia; Eubacteriales; Oscillospiraceae; Subdoligranulum; Clostridiales.bacterium.CCNA10	acetic.acid	-0.341232	0.00121887	0.0209239
Proteobacteria; Gammaproteobacteria; Enterobacterales; Enterobacteriaceae; Klebsiella; aerogenes	acetic.acid	-0.343139	0.00113919	0.0209239
Synergistetes; Synergistia; Synergistales; Synergistaceae; Cloacibacillus; porcorum	acetic.acid	-0.36914	0.000434103	0.0149042
Actinobacteria; Actinomycetia; Bifidobacteriales; Bifidobacteriaceae; Bifidobacterium; animalis	propionic.acid	-0.426576	3.78941e-05	0.000557585
Actinobacteria; Actinomycetia; Bifidobacteriales; Bifidobacteriaceae; Bifidobacterium; bifidum	propionic.acid	-0.287178	0.0069981	0.0266965
Actinobacteria; Actinomycetia; Bifidobacteriales; Bifidobacteriaceae; Bifidobacterium; pseudocatenulatum	propionic.acid	-0.312118	0.00325018	0.0152168
Bacteroidetes; Bacteroidia; Bacteroidales; Bacteroidaceae; Bacteroides; caecimuris	propionic.acid	0.271558	0.0109499	0.038891
Bacteroidetes; Bacteroidia; Bacteroidales; Bacteroidaceae; Bacteroides; ovatus	propionic.acid	0.263614	0.0136225	0.0452619
Bacteroidetes; Bacteroidia; Bacteroidales; Bacteroidaceae; Bacteroides; thetaiotaomicron	propionic.acid	0.259854	0.0150735	0.0485179
Bacteroidetes; Bacteroidia; Bacteroidales; Bacteroidaceae; Phocaeicola; vulgatus	propionic.acid	0.288286	0.00677301	0.0266965
Bacteroidetes; Bacteroidia; Bacteroidales; Rikenellaceae; Alistipes; communis	propionic.acid	-0.364671	0.000515391	0.00393173
Bacteroidetes; Bacteroidia; Bacteroidales; Rikenellaceae; Alistipes; shahii	propionic.acid	-0.36372	0.000534409	0.00393173
Bacteroidetes; Bacteroidia; Bacteroidales; Tannerellaceae; Parabacteroides; goldsteinii	propionic.acid	-0.283482	0.00779745	0.0286835
Firmicutes; Bacilli; Lactobacillales; Enterococcaceae; Enterococcus; faecium	propionic.acid	-0.355718	0.000721606	0.00412919
Firmicutes; Clostridia; Eubacteriales; Lachnospiraceae; Enterocloster; clostridioformis	propionic.acid	-0.350838	0.000863356	0.0046803
Firmicutes; Clostridia; Eubacteriales; Lachnospiraceae; Lachnoclostridium; phocaeense	propionic.acid	-0.360141	0.000611813	0.00411472
Firmicutes; Clostridia; Eubacteriales; Lachnospiraceae; Lacrimispora; saccharolytica	propionic.acid	-0.324963	0.00213329	0.0104633
Firmicutes; Clostridia; Eubacteriales; Oscillospiraceae; Dysosmobacter; welbionis	propionic.acid	-0.383941	0.000241491	0.00248736
Firmicutes; Clostridia; Eubacteriales; Oscillospiraceae; Intestinimonas; butyriciproducens	propionic.acid	-0.4877	1.65858e-06	4.27084e-05
Firmicutes; Clostridia; Eubacteriales; Oscillospiraceae; Massilistercora; timonensis	propionic.acid	-0.357996	0.000662993	0.00411472
Firmicutes; Clostridia; Eubacteriales; Oscillospiraceae; Oscillibacter; valericigenes	propionic.acid	-0.45568	9.20587e-06	0.000158034
Firmicutes; Clostridia; Eubacteriales; Oscillospiraceae; Ruminococcus; champanellensis	propionic.acid	-0.456619	8.77574e-06	0.000158034
Firmicutes; Clostridia; Eubacteriales; Oscillospiraceae; Ruthenibacterium; .Eubacterium; siraeum	propionic.acid	-0.39842	0.000132381	0.00151503
Firmicutes; Clostridia; Eubacteriales; Oscillospiraceae; Ruthenibacterium; lactatiformans	propionic.acid	-0.616748	2.01123e-10	2.07157e-08
Firmicutes; Clostridia; Eubacteriales; Oscillospiraceae; Subdoligranulum; butyrate.producing.bacterium.SM4.1	propionic.acid	-0.376404	0.000326669	0.00305881
Firmicutes; Clostridia; Eubacteriales; Oscillospiraceae; Subdoligranulum; Clostridiales.bacterium	propionic.acid	-0.506666	5.52111e-07	1.89558e-05
Firmicutes; Clostridia; Eubacteriales; Oscillospiraceae; Subdoligranulum; Clostridiales.bacterium.CCNA10	propionic.acid	-0.28919	0.00659407	0.0266965
Firmicutes; Clostridia; Eubacteriales; Peptostreptococcaceae; Clostridioides; difficile	propionic.acid	-0.33358	0.00159195	0.00819853
Firmicutes; Clostridia; Eubacteriales; Peptostreptococcaceae; Romboutsia; ilealis	propionic.acid	-0.305211	0.00404572	0.0173629
Firmicutes; Erysipelotrichia; Erysipelotrichales; Erysipelotrichaceae; Erysipelatoclostridium; .Clostridium; innocuum	propionic.acid	-0.264163	0.013421	0.0452619
Firmicutes; Erysipelotrichia; Erysipelotrichales; Erysipelotrichaceae; Faecalitalea; cylindroides	propionic.acid	-0.412726	7.10947e-05	0.000915344
Firmicutes; Negativicutes; Veillonellales; Veillonellaceae; Megasphaera; elsdenii	propionic.acid	-0.369246	0.000432321	0.00371075
Proteobacteria; Deltaproteobacteria; Desulfovibrionales; Desulfovibrionaceae; Desulfovibrio; fairfieldensis	propionic.acid	-0.357351	0.000679129	0.00411472
Proteobacteria; Gammaproteobacteria; Enterobacterales; Enterobacteriaceae; Klebsiella; aerogenes	propionic.acid	-0.308044	0.00370049	0.0165717
Synergistetes; Synergistia; Synergistales; Synergistaceae; Cloacibacillus; porcorum	propionic.acid	-0.534277	9.83541e-08	5.06523e-06
Actinobacteria; Actinomycetia; Bifidobacteriales; Bifidobacteriaceae; Bifidobacterium; animalis	butyric.acid	-0.347476	0.000975308	0.0100457
Bacteroidetes; Bacteroidia; Bacteroidales; Rikenellaceae; Alistipes; shahii	butyric.acid	-0.314477	0.0030124	0.0206851
Bacteroidetes; Bacteroidia; Bacteroidales; Tannerellaceae; Parabacteroides; goldsteinii	butyric.acid	-0.290072	0.00642362	0.0348228
Firmicutes; Bacilli; Lactobacillales; Enterococcaceae; Enterococcus; faecium	butyric.acid	-0.278304	0.00905197	0.0462874
Firmicutes; Clostridia; Eubacteriales; Lachnospiraceae; Enterocloster; clostridioformis	butyric.acid	-0.276841	0.00943723	0.0462874
Firmicutes; Clostridia; Eubacteriales; Lachnospiraceae; Roseburia; intestinalis	butyric.acid	0.357661	0.000671323	0.00895892
Firmicutes; Clostridia; Eubacteriales; Oscillospiraceae; Dysosmobacter; welbionis	butyric.acid	-0.299313	0.00485811	0.0277992
Firmicutes; Clostridia; Eubacteriales; Oscillospiraceae; Faecalibacterium; prausnitzii	butyric.acid	0.302374	0.00442004	0.0267802
Firmicutes; Clostridia; Eubacteriales; Oscillospiraceae; Flavonifractor; plautii	butyric.acid	-0.464502	5.84007e-06	0.000200509
Firmicutes; Clostridia; Eubacteriales; Oscillospiraceae; Intestinimonas; butyriciproducens	butyric.acid	-0.401338	0.000116882	0.00300972
Firmicutes; Clostridia; Eubacteriales; Oscillospiraceae; Oscillibacter; valericigenes	butyric.acid	-0.31919	0.00258349	0.0204195
Firmicutes; Clostridia; Eubacteriales; Oscillospiraceae; Ruminococcus; champanellensis	butyric.acid	-0.32393	0.00220824	0.0189541
Firmicutes; Clostridia; Eubacteriales; Oscillospiraceae; Ruthenibacterium; .Eubacterium; siraeum	butyric.acid	-0.331244	0.0017248	0.0161504
Firmicutes; Clostridia; Eubacteriales; Oscillospiraceae; Ruthenibacterium; lactatiformans	butyric.acid	-0.611247	3.21558e-10	3.31204e-08
Firmicutes; Clostridia; Eubacteriales; Oscillospiraceae; Subdoligranulum; butyrate.producing.bacterium.SS3.4	butyric.acid	0.376693	0.000322949	0.00665275
Firmicutes; Clostridia; Eubacteriales; Oscillospiraceae; Subdoligranulum; Clostridiales.bacterium	butyric.acid	-0.353512	0.000782818	0.00895892
Firmicutes; Clostridia; Eubacteriales; Oscillospiraceae; Subdoligranulum; Clostridiales.bacterium.CCNA10	butyric.acid	-0.366117	0.000487679	0.00837183
Firmicutes; Erysipelotrichia; Erysipelotrichales; Erysipelotrichaceae; Erysipelatoclostridium; .Clostridium; innocuum	butyric.acid	-0.305261	0.0040395	0.0260043
Firmicutes; Erysipelotrichia; Erysipelotrichales; Erysipelotrichaceae; Faecalitalea; cylindroides	butyric.acid	-0.354186	0.000763631	0.00895892
Proteobacteria; Deltaproteobacteria; Desulfovibrionales; Desulfovibrionaceae; Desulfovibrio; fairfieldensis	butyric.acid	-0.317	0.00277546	0.0204195
Synergistetes; Synergistia; Synergistales; Synergistaceae; Cloacibacillus; porcorum	butyric.acid	-0.562171	1.46138e-08	7.5261e-07
Firmicutes; Clostridia; Eubacteriales; Oscillospiraceae; Ruthenibacterium; lactatiformans	valeric.acid	-0.375416	0.000339683	0.0349873
